# Supplementary material for: Repurposing Lovastatin Cytotoxicity against the Tongue Carcinoma HSC3 Cell Line Using a Eucalyptus Oil-Based Nanoemulgel Carrier
Source: Gels. 2022 Mar 12;8(3):176. doi: 10.3390/gels8030176 (PMC8954000; doi:10.3390/gels8030176)
Supplement: Supplementary file 1 [file gels-08-00176-s001.zip]

Archive with 1 entries (1 files):
- gels-1623707-Supplementary.pdf
